# Supplementary material for: Antibody responses in Klebsiella pneumoniae bloodstream infection: a prospective cohort study
Source: Lancet Microbe. Author manuscript; Available in PMC 2025 Jun 10. (PMC12150342; doi:10.1016/j.lanmic.2024.100988)
Supplement: mmc3 [file NIHMS2083509-supplement-mmc3.xlsx]

## Sheet: Fig 3
	Antigen	O1v1			Antigen	O1v2			Antigen	O2v1			Antigen	O2v2			Antigen	O3/O3a			Antigen	O3b			Antigen	O5			Antigen	MrkA
	IgG	Group1	Group2	P Value	IgG	Group1	Group2	P Value	IgG	Group1	Group2	P Value	IgG	Group1	Group2	P Value	IgG	Group1	Group2	P Value	IgG	Group1	Group2	P Value	IgG	Group1	Group2	P Value	IgG	Group1	Group2	P Value
		HC	BC	0.161154		HC	BC	0.20462		HC	BC	0.0437584		HC	BC	0.105928		HC	BC	0.209903		HC	BC	0.203423		HC	BC	0.820188		HC	BC	0.450109
		HC	O1v1	5.66166e-06		HC	O1v2	1.18896e-06		HC	O2v1	0.000875369		HC	O2v2	0.233079		HC	O3/O3a	0.0540541		HC	O3b	1.22631e-05		HC	O5	0.032323		HC	Kpn	7.20852e-07
		BC	O1v1	0.000400461		BC	O1v2	2.85649e-05		BC	O2v1	0.00671551		BC	O2v2	0.361571		BC	O3/O3a	0.0769231		BC	O3b	0.0024195		BC	O5	0.0362932		BC	Kpn	0.000219818
	Antigen	O1v1			Antigen	O1v2			Antigen	O2v1			Antigen	O2v2			Antigen	O3/O3a			Antigen	O3b			Antigen	O5			Antigen	MrkA
	IgG	Group1	CI Lower	CI Upper	IgG	Group1	CI Lower	CI Upper	IgG	Group1	CI Lower	CI Upper	IgG	Group1	CI Lower	CI Upper	IgG	Group1	CI Lower	CI Upper	IgG	Group1	CI Lower	CI Upper	IgG	Group1	CI Lower	CI Upper	IgG	Group1	CI Lower	CI Upper
		HC	0.681734	1.51543		HC	0.780012	1.55226		HC	0.50437	1.65895		HC	0.645055	1.42307		HC	0.704948	1.79831		HC	0.641794	1.3994		HC	0.748037	1.63085		HC	0.61132	1.70282
		BC	0.579158	5.03808		BC	0.67665	3.87724		BC	0.746473	5.11256		BC	0.836151	3.90916		BC	0.833101	4.85604		BC	0.452701	4.29693		BC	0.487711	2.06303		BC	0.657653	1.76318
		O1v1	6.72846	15.5645		O1v2	10.759	19.1429		O2v1	6.96018	56.3737		O2v2	0.489443	27.8868		O3/O3a	38.4412	38.4412		O3b	3.60676	18.1263		O5	0.581168	24.7969		Kpn	2.81105	5.31414
	Antigen	O1v1			Antigen	O1v2			Antigen	O2v1			Antigen	O2v2			Antigen	O3/O3a			Antigen	O3b			Antigen	O5			Antigen	MrkA
	IgM	Group1	Group2	P Value	IgM	Group1	Group2	P Value	IgM	Group1	Group2	P Value	IgM	Group1	Group2	P Value	IgM	Group1	Group2	P Value	IgM	Group1	Group2	P Value	IgM	Group1	Group2	P Value	IgM	Group1	Group2	P Value
		HC	BC	0.0435211		HC	BC	0.102025		HC	BC	0.0469148		HC	BC	0.0297581		HC	BC	0.20462		HC	BC	0.112022		HC	BC	0.0931307		HC	BC	0.450109
		HC	O1v1	0.0188507		HC	O1v2	0.00388556		HC	O2v1	0.155378		HC	O2v2	0.102459		HC	O3/O3a	0.0540541		HC	O3b	0.00383325		HC	O5	0.134873		HC	Kpn	0.549655
		BC	O1v1	0.0023255		BC	O1v2	0.000993688		BC	O2v1	0.0622711		BC	O2v2	0.0151783		BC	O3/O3a	0.0769231		BC	O3b	0.00346341		BC	O5	0.0603764		BC	Kpn	0.192445
	Antigen	O1v1			Antigen	O1v2			Antigen	O2v1			Antigen	O2v2			Antigen	O3/O3a			Antigen	O3b			Antigen	O5			Antigen	MrkA
	IgM	Group1	CI Lower	CI Upper	IgM	Group1	CI Lower	CI Upper	IgM	Group1	CI Lower	CI Upper	IgM	Group1	CI Lower	CI Upper	IgM	Group1	CI Lower	CI Upper	IgM	Group1	CI Lower	CI Upper	IgM	Group1	CI Lower	CI Upper	IgM	Group1	CI Lower	CI Upper
		HC	0.768982	1.46513		HC	0.822698	1.39223		HC	0.672659	1.22882		HC	0.860845	1.52234		HC	0.633373	1.45143		HC	0.765873	1.67081		HC	0.767467	1.24737		HC	0.622442	1.29796
		BC	0.335188	1.09878		BC	0.401932	1.60262		BC	0.207645	0.770818		BC	0.196548	1.09077		BC	0.322926	1.47903		BC	0.504959	1.02299		BC	0.207241	1.25393		BC	0.527432	1.1732
		O1v1	1.01982	12.2694		O1v2	1.15875	11.0086		O2v1	0.615494	10.5815		O2v2	0.430287	31.064		O3/O3a	22.3464	22.3464		O3b	3.21356	18.9396		O5	0.339848	6.42167		Kpn	0.683739	1.44716
	Antigen	O1v1			Antigen	O1v2			Antigen	O2v1			Antigen	O2v2			Antigen	O3/O3a			Antigen	O3b			Antigen	O5			Antigen	MrkA
	IgA	Group1	Group2	P Value	IgA	Group1	Group2	P Value	IgA	Group1	Group2	P Value	IgA	Group1	Group2	P Value	IgA	Group1	Group2	P Value	IgA	Group1	Group2	P Value	IgA	Group1	Group2	P Value	IgA	Group1	Group2	P Value
		HC	BC	0.459822		HC	BC	0.0234699		HC	BC	0.0960236		HC	BC	0.319553		HC	BC	0.0124077		HC	BC	0.929323		HC	BC	0.220762		HC	BC	0.0243834
		HC	O1v1	1.51449e-05		HC	O1v2	4.05843e-06		HC	O2v1	0.000437685		HC	O2v2	7.96905e-06		HC	O3/O3a	0.0540541		HC	O3b	0.00127688		HC	O5	0.0417551		HC	Kpn	4.86045e-07
		BC	O1v1	0.000424996		BC	O1v2	0.00231789		BC	O2v1	0.00976801		BC	O2v2	0.000118874		BC	O3/O3a	0.153846		BC	O3b	0.00555701		BC	O5	0.0945644		BC	Kpn	0.0453777
	Antigen	O1v1			Antigen	O1v2			Antigen	O2v1			Antigen	O2v2			Antigen	O3/O3a			Antigen	O3b			Antigen	O5			Antigen	MrkA
	IgA	Group1	CI Lower	CI Upper	IgA	Group1	CI Lower	CI Upper	IgA	Group1	CI Lower	CI Upper	IgA	Group1	CI Lower	CI Upper	IgA	Group1	CI Lower	CI Upper	IgA	Group1	CI Lower	CI Upper	IgA	Group1	CI Lower	CI Upper	IgA	Group1	CI Lower	CI Upper
		HC	0.439299	1.44087		HC	0.491536	1.87333		HC	0.696758	1.23397		HC	0.477647	1.77766		HC	0.385577	1.81122		HC	0.358512	1.74428		HC	0.691223	1.53183		HC	0.635943	1.11158
		BC	0.47774	2.60143		BC	1.02403	4.51591		BC	0.790203	4.84561		BC	0.72131	2.46278		BC	0.775427	6.28758		BC	0.21276	3.5409		BC	0.916217	2.36188		BC	0.572288	2.93943
		O1v1	4.99019	24.5593		O1v2	5.42573	13.7107		O2v1	8.35841	59.3527		O2v2	7.46154	153.098		O3/O3a	57.4201	57.4201		O3b	1.62302	8.2612		O5	0.554249	19.7593		Kpn	1.71466	6.13737
	P-value was calculated using the Mann-Whitney U test
	CI Lower: 95% confidence interval lower bound for the median
	CI Upper: 95% confidence interval upper bound for the median
	95% confidence interval for the median using 10,000 bootstrap samples

## Sheet: Fig 4A
	Spearman correlation									P-value was calculated using the Spearman correlation test.									95% confidence interval lower bound for Spearman correlations using 1,000 bootstrap samples									95% confidence interval upper bound for Spearman correlations using 1,000 bootstrap samples
	IgG	O1v1	O1v2	O2v1	O2v2	O3/O3a	O3b	O5		IgG	O1v1	O1v2	O2v1	O2v2	O3/O3a	O3b	O5		IgG	O1v1	O1v2	O2v1	O2v2	O3/O3a	O3b	O5		IgG	O1v1	O1v2	O2v1	O2v2	O3/O3a	O3b	O5
	O1v1	1								O1v1	8.37695e-209								O1v1	1								O1v1	1
	O1v2	0.927586	1							O1v2	4.65327e-13	8.37695e-209							O1v2	0.807599	1							O1v2	0.971727	1
	O2v1	0.257143	0.382759	1						O2v1	0.178103	0.0404293	8.37695e-209						O2v1	-0.111466	0.0429866	1						O2v1	0.61954	0.719147	1
	O2v2	0.493103	0.618227	0.589655	1					O2v2	0.00656891	0.000351428	0.000762048	8.37695e-209					O2v2	0.160359	0.334318	0.246843	1					O2v2	0.7039	0.778337	0.814464	1
	O3/O3a	0.107389	0.214286	0.622167	0.321675	1				O3/O3a	0.579252	0.264323	0.000313981	0.0888231	8.37695e-209				O3/O3a	-0.275673	-0.1655	0.322544	-0.0453106	1				O3/O3a	0.533737	0.594124	0.822794	0.647521	1
	O3b	0.197537	0.220197	0.316749	0.227094	0.580296	1			O3b	0.304353	0.251054	0.094104	0.236137	0.000967034	8.37695e-209			O3b	-0.157225	-0.169308	-0.0645991	-0.212386	0.289055	1			O3b	0.550529	0.552872	0.617911	0.590324	0.776164	1
	O5	0.248276	0.255665	0.284729	0.241379	0.370443	0.458128	1		O5	0.194067	0.180698	0.13438	0.20715	0.04791	0.0124468	8.37695e-209		O5	-0.0951652	-0.133028	-0.144576	-0.191115	0.00791617	0.076418	1		O5	0.563888	0.59035	0.645326	0.614456	0.657501	0.722392	1
	IgM	O1v1	O1v2	O2v1	O2v2	O3/O3a	O3b	O5		IgM	O1v1	O1v2	O2v1	O2v2	O3/O3a	O3b	O5		IgM	O1v1	O1v2	O2v1	O2v2	O3/O3a	O3b	O5		IgM	O1v1	O1v2	O2v1	O2v2	O3/O3a	O3b	O5
	O1v1	1								O1v1	0								O1v1	1								O1v1	1
	O1v2	0.973749	1							O1v2	1.53981e-19	0							O1v2	0.903199	1							O1v2	0.993731	1
	O2v1	0.664071	0.713904	1						O2v1	6.29966e-05	9.43624e-06	0						O2v1	0.313665	0.37979	1						O2v1	0.905447	0.931137	1
	O2v2	0.657842	0.650723	0.723693	1					O2v2	7.79458e-05	9.88423e-05	6.20171e-06	0					O2v2	0.316905	0.34921	0.407818	1					O2v2	0.896376	0.862208	0.928526	1
	O3/O3a	0.241824	0.261846	0.332592	0.317464	1				O3/O3a	0.197936	0.16218	0.0725278	0.0873627	0				O3/O3a	-0.215317	-0.175417	-0.0808774	-0.0954152	1				O3/O3a	0.618617	0.682754	0.693949	0.661684	1
	O3b	0.189766	0.208009	0.268521	0.224027	0.833148	1			O3b	0.315189	0.270019	0.151356	0.234005	1.10916e-08	0			O3b	-0.201786	-0.206754	-0.157289	-0.145139	0.62533	1			O3b	0.554637	0.593647	0.602552	0.553	0.949477	1
	O5	0.356618	0.402892	0.514572	0.617353	0.413126	0.34683	1		O5	0.053061	0.0272808	0.00362227	0.000278811	0.0232641	0.0604215	0		O5	-0.0621042	0.0287249	0.178272	0.298123	-0.0157455	-0.0470601	1		O5	0.682675	0.730592	0.76401	0.843741	0.719857	0.662632	1
	IgA	O1v1	O1v2	O2v1	O2v2	O3/O3a	O3b	O5		IgA	O1v1	O1v2	O2v1	O2v2	O3/O3a	O3b	O5		IgA	O1v1	O1v2	O2v1	O2v2	O3/O3a	O3b	O5		IgA	O1v1	O1v2	O2v1	O2v2	O3/O3a	O3b	O5
	O1v1	1								O1v1	0								O1v1	1								O1v1	1
	O1v2	0.919048	1							O1v2	6.76869e-15	0							O1v2	0.809536	1							O1v2	0.965111	1
	O2v1	0.312325	0.472269	1						O2v1	0.0677551	0.00417649	0						O2v1	-0.0890172	0.102379	1						O2v1	0.654788	0.754291	1
	O2v2	0.407843	0.564706	0.710364	1					O2v2	0.0150156	0.000409408	1.74973e-06	0					O2v2	0.0279299	0.221651	0.429922	1					O2v2	0.711012	0.835267	0.880085	1
	O3/O3a	0.262745	0.314846	0.426331	0.396359	1				O3/O3a	0.127283	0.06545	0.0106558	0.0184137	0				O3/O3a	-0.165605	-0.078187	0.0557549	-0.00274027	1				O3/O3a	0.595793	0.644918	0.713374	0.666903	1
	O3b	0.244258	0.280672	0.381513	0.347059	0.610364	1			O3b	0.157335	0.102428	0.0237353	0.041088	9.88527e-05	0			O3b	-0.140559	-0.093919	-0.0159071	-0.0335364	0.325889	1			O3b	0.570515	0.604278	0.663491	0.630376	0.818613	1
	O5	0.176471	0.145098	0.368627	0.465826	0.643137	0.461905	1		O5	0.310542	0.405606	0.0293307	0.00479965	3.08897e-05	0.00521696	0		O5	-0.198951	-0.26392	-0.0189346	0.108416	0.362607	0.151552	1		O5	0.561779	0.483181	0.659732	0.74321	0.834234	0.694703	1

## Sheet: Fig 4B
	Antigen	O1v1			Antigen	O1v2			Antigen	O3/O3a			Antigen	O3b
	IgG	Group1	Group2	P Value	IgG	Group1	Group2	P Value	IgG	Group1	Group2	P Value	IgG	Group1	Group2	P Value
		HC	BC	0.161154		HC	BC	0.20462		HC	BC	0.209903		HC	BC	0.203423
		HC	O3b	0.0105055		HC	O3b	0.00303638		HC	O3b	6.15428e-07		HC	O3b	1.22631e-05
		HC	O1v2	0.000171883		HC	O1v2	1.18896e-06		HC	O1v2	0.0617262		HC	O1v2	0.1125
		HC	Other	0.593779		HC	Other	0.163663		HC	Other	0.000213586		HC	Other	0.0911213
		HC	O2v1	0.0625		HC	O2v1	0.0518656		HC	O2v1	0.0599628		HC	O2v1	0.0625
		HC	O1v1	5.66166e-06		HC	O1v1	2.57915e-07		HC	O1v1	0.0140087		HC	O1v1	0.110972
		HC	O2v2	0.498778		HC	O2v2	0.0529179		HC	O2v2	0.00414795		HC	O2v2	0.0428953
		HC	O3/O3a	1		HC	O3/O3a	0.918919		HC	O3/O3a	0.0540541		HC	O3/O3a	0.0625
		HC	O5	0.485963		HC	O5	0.711719		HC	O5	0.242609		HC	O5	0.213904
		BC	O3b	0.70663		BC	O3b	0.256015		BC	O3b	0.00127968		BC	O3b	0.0024195
		BC	O1v2	0.00428299		BC	O1v2	2.85649e-05		BC	O1v2	0.666636		BC	O1v2	0.746407
		BC	Other	0.189337		BC	Other	0.709067		BC	Other	0.0393783		BC	Other	0.492899
		BC	O2v1	0.111111		BC	O2v1	0.167277		BC	O2v1	0.247863		BC	O2v1	0.222222
		BC	O1v1	0.000400461		BC	O1v1	1.64967e-05		BC	O1v1	0.254928		BC	O1v1	0.821245
		BC	O2v2	0.965414		BC	O2v2	0.474417		BC	O2v2	0.175435		BC	O2v2	0.410359
		BC	O3/O3a	0.777778		BC	O3/O3a	0.846154		BC	O3/O3a	0.0769231		BC	O3/O3a	0.222222
		BC	O5	0.257895		BC	O5	0.831123		BC	O5	0.737485		BC	O5	0.545614
	Antigen	O1v1			Antigen	O1v2			Antigen	O3/O3a			Antigen	O3b
	IgG	Group1	CI Lower	CI Upper	IgG	Group1	CI Lower	CI Upper	IgG	Group1	CI Lower	CI Upper	IgG	Group1	CI Lower	CI Upper
		HC	0.681734	1.51543		HC	0.780012	1.55226		HC	0.704948	1.79831		HC	0.641794	1.3994
		BC	0.579158	5.03808		BC	0.67665	3.87724		BC	0.833101	4.85604		BC	0.452701	4.29693
		O3b	1.57497	5.90298		O3b	1.65025	5.34989		O3b	10.2193	21.1342		O3b	3.60676	18.1263
		O1v2	2.02873	17.7077		O1v2	10.759	19.1429		O1v2	1.16311	4.11951		O1v2	0.270758	7.33645
		Other	0.198	1.14194		Other	0.991007	12.0438		Other	2.23814	14.6104		Other	0.543292	9.72123
		O2v1	17.437	17.437		O2v1	1.30888	22.4516		O2v1	1.26268	16.6739		O2v1	14.3861	14.3861
		O1v1	6.72846	15.5645		O1v1	7.39043	17.579		O1v1	2.03986	8.5981		O1v1	1.07663	4.3036
		O2v2	0.63645	4.19506		O2v2	0.892895	6.82813		O2v2	2.161	10.0954		O2v2	1.13054	6.17698
		O3/O3a	1.02965	1.02965		O3/O3a	1.30725	1.30725		O3/O3a	38.4412	38.4412		O3/O3a	12.2709	12.2709
		O5	0.157405	1.95503		O5	0.174257	16.6568		O5	1.03988	5.24736		O5	0.883247	7.0348
	Antigen	O1v1			Antigen	O1v2			Antigen	O3/O3a			Antigen	O3b
	IgM	Group1	Group2	P Value	IgM	Group1	Group2	P Value	IgM	Group1	Group2	P Value	IgM	Group1	Group2	P Value
		HC	BC	0.0435211		HC	BC	0.102025		HC	BC	0.20462		HC	BC	0.112022
		HC	O3b	0.548136		HC	O3b	0.913167		HC	O3b	0.000835585		HC	O3b	0.00383325
		HC	O1v2	0.0371394		HC	O1v2	0.00388556		HC	O1v2	0.0832052		HC	O1v2	0.335519
		HC	Other	0.0106554		HC	Other	0.0843132		HC	Other	0.0801183		HC	Other	0.0831884
		HC	O2v1	0.377311		HC	O2v1	0.0269176		HC	O2v1	0.0015319		HC	O2v1	0.00868347
		HC	O1v1	0.0188507		HC	O1v1	0.0168895		HC	O1v1	0.954853		HC	O1v1	0.827301
		HC	O2v2	0.0877607		HC	O2v2	0.784453		HC	O2v2	0.409809		HC	O2v2	0.650539
		HC	O3/O3a	0.0588235		HC	O3/O3a	0.0540541		HC	O3/O3a	0.0540541		HC	O3/O3a	0.117647
		HC	O5	0.203286		HC	O5	0.281387		HC	O5	0.0596126		HC	O5	0.114286
		BC	O3b	0.430213		BC	O3b	0.495545		BC	O3b	0.000359802		BC	O3b	0.00346341
		BC	O1v2	0.00685909		BC	O1v2	0.000993688		BC	O1v2	0.0694648		BC	O1v2	0.0400612
		BC	Other	0.814796		BC	Other	0.78272		BC	Other	0.101331		BC	Other	0.0165528
		BC	O2v1	0.127826		BC	O2v1	0.0250305		BC	O2v1	0.002442		BC	O2v1	0.00956522
		BC	O1v1	0.0023255		BC	O1v1	0.00209149		BC	O1v1	0.538301		BC	O1v1	0.528265
		BC	O2v2	1		BC	O2v2	0.370189		BC	O2v2	0.964479		BC	O2v2	0.532616
		BC	O3/O3a	0.521739		BC	O3/O3a	0.307692		BC	O3/O3a	0.0769231		BC	O3/O3a	0.173913
		BC	O5	0.918261		BC	O5	0.878784		BC	O5	0.0362932		BC	O5	0.0688963
	Antigen	O1v1			Antigen	O1v2			Antigen	O3/O3a			Antigen	O3b
	IgM	Group1	CI Lower	CI Upper	IgM	Group1	CI Lower	CI Upper	IgM	Group1	CI Lower	CI Upper	IgM	Group1	CI Lower	CI Upper
		HC	0.768982	1.46513		HC	0.822698	1.39223		HC	0.633373	1.45143		HC	0.765873	1.67081
		BC	0.335188	1.09878		BC	0.401932	1.60262		BC	0.322926	1.47903		BC	0.504959	1.02299
		O3b	0.262239	1.71454		O3b	0.481054	2.14126		O3b	1.4543	22.7202		O3b	3.21356	18.9396
		O1v2	0.964362	6.30835		O1v2	1.15875	11.0086		O1v2	1.27231	2.15914		O1v2	0.904293	3.73727
		Other	0.308246	1.06322		Other	0.346054	1.32704		Other	0.850422	5.23476		Other	1.02554	5.16284
		O2v1	0.727595	2.06712		O2v1	2.12826	3.22807		O2v1	5.03118	21.2605		O2v1	2.48621	8.50911
		O1v1	1.01982	12.2694		O1v1	0.758157	12.0009		O1v1	0.283835	3.77563		O1v1	0.372502	2.99007
		O2v2	0.37343	0.915686		O2v2	0.473366	3.32411		O2v2	0.194175	1.26321		O2v2	0.321577	2.35669
		O3/O3a	0.249381	0.249381		O3/O3a	0.245399	0.245399		O3/O3a	22.3464	22.3464		O3/O3a	7.8592	7.8592
		O5	0.31085	1.92102		O5	0.30749	1.78417		O5	0.55617	13.8311		O5	0.407316	20.0848
	Antigen	O1v1			Antigen	O1v2			Antigen	O3/O3a			Antigen	O3b
	IgA	Group1	Group2	P Value	IgA	Group1	Group2	P Value	IgA	Group1	Group2	P Value	IgA	Group1	Group2	P Value
		HC	BC	0.459822		HC	BC	0.0234699		HC	BC	0.0124077		HC	BC	0.929323
		HC	O3b	0.108682		HC	O3b	0.000158787		HC	O3b	4.0708e-07		HC	O3b	0.00127688
		HC	O1v2	7.72268e-05		HC	O1v2	4.05843e-06		HC	O1v2	0.00115553		HC	O1v2	0.181294
		HC	Other	0.50717		HC	Other	0.238569		HC	Other	0.000895579		HC	Other	0.441992
		HC	O2v1	0.806723		HC	O2v1	0.0446438		HC	O2v1	0.000875369		HC	O2v1	0.00336134
		HC	O1v1	1.51449e-05		HC	O1v1	2.28515e-07		HC	O1v1	0.00833461		HC	O1v1	0.181294
		HC	O2v2	0.966642		HC	O2v2	0.00531633		HC	O2v2	0.0316416		HC	O2v2	0.217838
		HC	O3/O3a	0.470588		HC	O3/O3a	0.864865		HC	O3/O3a	0.0540541		HC	O3/O3a	0.176471
		HC	O5	0.0537815		HC	O5	0.87909		HC	O5	0.032323		HC	O5	0.52437
		BC	O3b	0.626376		BC	O3b	0.100247		BC	O3b	0.00168764		BC	O3b	0.00555701
		BC	O1v2	0.00168669		BC	O1v2	0.00231789		BC	O1v2	0.498455		BC	O1v2	0.240121
		BC	Other	0.326079		BC	Other	0.832975		BC	Other	0.148804		BC	Other	0.356684
		BC	O2v1	0.757895		BC	O2v1	0.432845		BC	O2v1	0.0506716		BC	O2v1	0.0105263
		BC	O1v1	0.000424996		BC	O1v1	0.000507203		BC	O1v1	0.51818		BC	O1v1	0.187328
		BC	O2v2	0.913846		BC	O2v2	0.260966		BC	O2v2	0.893706		BC	O2v2	0.446016
		BC	O3/O3a	0.315789		BC	O3/O3a	0.384615		BC	O3/O3a	0.153846		BC	O3/O3a	0.315789
		BC	O5	0.0421053		BC	O5	0.737485		BC	O5	0.280578		BC	O5	0.515789
	Antigen	O1v1			Antigen	O1v2			Antigen	O3/O3a			Antigen	O3b
	IgA	Group1	CI Lower	CI Upper	IgA	Group1	CI Lower	CI Upper	IgA	Group1	CI Lower	CI Upper	IgA	Group1	CI Lower	CI Upper
		HC	0.439299	1.44087		HC	0.491536	1.87333		HC	0.385577	1.81122		HC	0.358512	1.74428
		BC	0.47774	2.60143		BC	1.02403	4.51591		BC	0.775427	6.28758		BC	0.21276	3.5409
		O3b	0.919036	2.86828		O3b	2.41369	7.39663		O3b	10.6109	44.4572		O3b	1.62302	8.2612
		O1v2	2.48553	13.8933		O1v2	5.42573	13.7107		O1v2	2.5344	7.98603		O1v2	0.551545	6.00357
		Other	0.327437	1.35376		Other	0.388805	4.80221		Other	2.66666	23.2325		Other	0.475815	2.77255
		O2v1	0.192434	4.19063		O2v1	1.28172	6.08985		O2v1	7.04496	108.949		O2v1	10.3623	10.9504
		O1v1	4.99019	24.5593		O1v1	5.93359	20.749		O1v1	1.3237	19.8651		O1v1	0.724871	7.62026
		O2v2	0.423279	1.21252		O2v2	2.12994	10.477		O2v2	0.490446	8.54068		O2v2	0.183451	4.53426
		O3/O3a	0.286844	0.286844		O3/O3a	0.80792	0.80792		O3/O3a	57.4201	57.4201		O3/O3a	5.38122	5.38122
		O5	0.117468	0.157068		O5	0.195385	17.4023		O5	0.815709	29.2081		O5	0.44575	5.57357
	P-value was calculated using the Mann-Whitney U test
	CI Lower: 95% confidence interval lower bound for the median
	CI Upper: 95% confidence interval upper bound for the median
	95% confidence interval for the median using 10,000 bootstrap samples

## Sheet: Fig S9
	Antigen	O2v1			Antigen	O2v2			Antigen	O5			Antigen	MrkA
	IgG	Group1	Group2	P Value	IgG	Group1	Group2	P Value	IgG	Group1	Group2	P Value	IgG	Group1	Group2	P Value
		HC	BC	0.0437584		HC	BC	0.105928		HC	BC	0.820188		HC	BC	0.450109
		HC	O3b	0.0284659		HC	O3b	0.336443		HC	O3b	0.00303638		HC	O3b	8.54705e-06
		HC	O1v2	0.00361484		HC	O1v2	0.000101628		HC	O1v2	0.324584		HC	O1v2	0.0342295
		HC	Other	0.334903		HC	Other	0.859307		HC	Other	0.0202637		HC	Other	0.00106108
		HC	O2v1	0.000875369		HC	O2v1	0.0625		HC	O2v1	0.155378		HC	O2v1	0.00284495
		HC	O1v1	1.30499e-05		HC	O1v1	0.00136071		HC	O1v1	0.292333		HC	O1v1	0.00793644
		HC	O2v2	0.00102141		HC	O2v2	0.233079		HC	O2v2	0.0377787		HC	O2v2	0.0346005
		HC	O3/O3a	0.27027		HC	O3/O3a	0.8125		HC	O3/O3a	0.108108		HC	O3/O3a	0.0540541
		HC	O5	0.811073		HC	O5	0.645388		HC	O5	0.032323		HC	O5	0.191203
		BC	O3b	0.925473		BC	O3b	0.947043		BC	O3b	0.0134297		BC	O3b	0.000293025
		BC	O1v2	0.18581		BC	O1v2	0.00360935		BC	O1v2	0.29549		BC	O1v2	0.0648699
		BC	Other	0.858375		BC	Other	0.594593		BC	Other	0.0496602		BC	Other	0.00611515
		BC	O2v1	0.00671551		BC	O2v1	0.111111		BC	O2v1	0.247863		BC	O2v1	0.011396
		BC	O1v1	0.00110809		BC	O1v1	0.0289535		BC	O1v1	0.254928		BC	O1v1	0.0667874
		BC	O2v2	0.0337899		BC	O2v2	0.361571		BC	O2v2	0.0541818		BC	O2v2	0.16106
		BC	O3/O3a	0.769231		BC	O3/O3a	0.888889		BC	O3/O3a	0.230769		BC	O3/O3a	0.0769231
		BC	O5	0.340954		BC	O5	0.415789		BC	O5	0.0362932		BC	O5	0.373626
	Antigen	O2v1			Antigen	O2v2			Antigen	O5			Antigen	MrkA
	IgG	Group1	CI Lower	CI Upper	IgG	Group1	CI Lower	CI Upper	IgG	Group1	CI Lower	CI Upper	IgG	Group1	CI Lower	CI Upper
		HC	0.50437	1.65895		HC	0.645055	1.42307		HC	0.748037	1.63085		HC	0.583425	1.70282
		BC	0.746473	5.11256		BC	0.836151	3.90916		BC	0.487711	2.06303		BC	0.657653	1.76318
		O3b	0.757382	3.3981		O3b	0.567063	4.62737		O3b	1.27712	4.83922		O3b	2.93963	11.5831
		O1v2	1.47278	15.2111		O1v2	1.70238	87.1438		O1v2	0.63567	6.81029		O1v2	1.00558	15.4123
		Other	0.435133	13.3626		Other	0.244115	55.85		Other	1.64759	9.98689		Other	1.38466	22.2588
		O2v1	6.96018	56.3737		O2v1	101.866	101.866		O2v1	1.48063	4.57006		O2v1	11.6217	19.8276
		O1v1	9.25329	38.8607		O1v1	2.28878	24.5176		O1v1	0.863406	2.67306		O1v1	1.10761	5.39148
		O2v2	1.43641	18.9391		O2v2	0.489443	27.8868		O2v2	1.3957	5.19892		O2v2	0.91876	4.79325
		O3/O3a	3.30214	3.30214		O3/O3a	1.28616	1.28616		O3/O3a	9.1272	9.1272		O3/O3a	15.3661	15.3661
		O5	0.569169	4.06169		O5	0.253485	1.2637		O5	0.581168	24.7969		O5	0.767636	3.64152
	Antigen	O2v1			Antigen	O2v2			Antigen	O5			Antigen	MrkA
	IgM	Group1	Group2	P Value	IgM	Group1	Group2	P Value	IgM	Group1	Group2	P Value	IgM	Group1	Group2	P Value
		HC	BC	0.0469148		HC	BC	0.0297581		HC	BC	0.0931307		HC	BC	0.450109
		HC	O3b	0.271176		HC	O3b	0.705335		HC	O3b	0.367006		HC	O3b	0.545377
		HC	O1v2	0.0404209		HC	O1v2	0.00122006		HC	O1v2	0.395766		HC	O1v2	0.200731
		HC	Other	0.289361		HC	Other	0.480297		HC	Other	0.439043		HC	Other	0.839619
		HC	O2v1	0.155378		HC	O2v1	0.318487		HC	O2v1	0.940803		HC	O2v1	0.728307
		HC	O1v1	0.742639		HC	O1v1	0.298578		HC	O1v1	0.262307		HC	O1v1	1
		HC	O2v2	0.291952		HC	O2v2	0.102459		HC	O2v2	0.090585		HC	O2v2	0.572655
		HC	O3/O3a	0.324324		HC	O3/O3a	0.411765		HC	O3/O3a	0.864865		HC	O3/O3a	0.540541
		HC	O5	0.0666375		HC	O5	0.114286		HC	O5	0.134873		HC	O5	0.647926
		BC	O3b	0.565554		BC	O3b	0.168642		BC	O3b	0.105893		BC	O3b	0.316233
		BC	O1v2	0.00677528		BC	O1v2	0.000274026		BC	O1v2	0.0455003		BC	O1v2	0.0324698
		BC	Other	0.78272		BC	Other	0.358118		BC	Other	0.0947453		BC	Other	0.832975
		BC	O2v1	0.0622711		BC	O2v1	0.106957		BC	O2v1	0.52381		BC	O2v1	0.626781
		BC	O1v1	0.148134		BC	O1v1	0.504968		BC	O1v1	0.975454		BC	O1v1	0.807748
		BC	O2v2	0.101677		BC	O2v2	0.0151783		BC	O2v2	0.755069		BC	O2v2	1
		BC	O3/O3a	0.846154		BC	O3/O3a	1		BC	O3/O3a	0.923077		BC	O3/O3a	0.384615
		BC	O5	0.831123		BC	O5	0.972575		BC	O5	0.0603764		BC	O5	0.482085
	Antigen	O2v1			Antigen	O2v2			Antigen	O5			Antigen	MrkA
	IgM	Group1	CI Lower	CI Upper	IgM	Group1	CI Lower	CI Upper	IgM	Group1	CI Lower	CI Upper	IgM	Group1	CI Lower	CI Upper
		HC	0.672659	1.22882		HC	0.860845	1.52234		HC	0.767467	1.24737		HC	0.622442	1.2861
		BC	0.207645	0.770818		BC	0.196548	1.09077		BC	0.207241	1.25393		BC	0.527432	1.1732
		O3b	0.285423	1.21175		O3b	0.390078	5.40269		O3b	0.53115	3.27099		O3b	0.370643	3.03696
		O1v2	0.552305	11.2241		O1v2	2.3971	16.4497		O1v2	0.542727	3.40265		O1v2	0.857266	2.22675
		Other	0.207022	1.82165		Other	0.50322	1.38437		Other	0.751088	1.94843		Other	0.223554	1.74757
		O2v1	0.615494	10.5815		O2v1	0.518289	7.11565		O2v1	0.470152	4.02042		O2v1	0.65532	1.69319
		O1v1	0.365546	2.87462		O1v1	0.24803	1.96824		O1v1	0.314408	1.27668		O1v1	0.347023	1.88078
		O2v2	0.288579	16.8319		O2v2	0.430287	31.064		O2v2	0.150731	0.9881		O2v2	0.485082	1.16966
		O3/O3a	0.300754	0.300754		O3/O3a	0.585099	0.585099		O3/O3a	0.820132	0.820132		O3/O3a	1.48144	1.48144
		O5	0.15586	0.666542		O5	0.217979	1.10262		O5	0.339848	6.42167		O5	0.385892	11.8208
	Antigen	O2v1			Antigen	O2v2			Antigen	O5			Antigen	MrkA
	IgA	Group1	Group2	P Value	IgA	Group1	Group2	P Value	IgA	Group1	Group2	P Value	IgA	Group1	Group2	P Value
		HC	BC	0.0960236		HC	BC	0.319553		HC	BC	0.220762		HC	BC	0.0243834
		HC	O3b	0.00020126		HC	O3b	0.00181798		HC	O3b	0.00534298		HC	O3b	0.000372526
		HC	O1v2	1.60345e-05		HC	O1v2	4.74511e-05		HC	O1v2	0.0649486		HC	O1v2	0.000233325
		HC	Other	0.088684		HC	Other	0.529917		HC	Other	0.0468012		HC	Other	0.00381755
		HC	O2v1	0.000437685		HC	O2v1	0.302521		HC	O2v1	0.294781		HC	O2v1	0.00284495
		HC	O1v1	0.000278402		HC	O1v1	0.00783292		HC	O1v1	0.829664		HC	O1v1	0.0112218
		HC	O2v2	0.00675196		HC	O2v2	7.96905e-06		HC	O2v2	0.961524		HC	O2v2	0.0725073
		HC	O3/O3a	0.0540541		HC	O3/O3a	0.235294		HC	O3/O3a	0.864865		HC	O3/O3a	0.0540541
		HC	O5	0.527694		HC	O5	0.705882		HC	O5	0.0417551		HC	O5	0.032323
		BC	O3b	0.131037		BC	O3b	0.0490103		BC	O3b	0.0847376		BC	O3b	0.111789
		BC	O1v2	0.00346591		BC	O1v2	0.000724288		BC	O1v2	0.324813		BC	O1v2	0.056431
		BC	Other	0.733356		BC	Other	0.882605		BC	Other	0.263		BC	Other	0.101331
		BC	O2v1	0.00976801		BC	O2v1	0.442105		BC	O2v1	0.725885		BC	O2v1	0.0683761
		BC	O1v1	0.0193633		BC	O1v1	0.0521581		BC	O1v1	0.600921		BC	O1v1	0.858375
		BC	O2v2	0.0175094		BC	O2v2	0.000118874		BC	O2v2	0.755069		BC	O2v2	0.964479
		BC	O3/O3a	0.384615		BC	O3/O3a	0.315789		BC	O3/O3a	0.615385		BC	O3/O3a	0.153846
		BC	O5	0.831123		BC	O5	0.947368		BC	O5	0.0945644		BC	O5	0.340954
	Antigen	O2v1			Antigen	O2v2			Antigen	O5			Antigen	MrkA
	IgA	Group1	CI Lower	CI Upper	IgA	Group1	CI Lower	CI Upper	IgA	Group1	CI Lower	CI Upper	IgA	Group1	CI Lower	CI Upper
		HC	0.696758	1.23397		HC	0.477647	1.77766		HC	0.691223	1.53183		HC	0.635943	1.11157
		BC	0.790203	4.84561		BC	0.72131	2.46278		BC	0.916217	2.36188		BC	0.572288	2.93943
		O3b	1.99216	7.35935		O3b	1.28391	6.43092		O3b	1.52431	6.7416		O3b	0.985607	6.95915
		O1v2	3.5904	32.2461		O1v2	3.90587	116.346		O1v2	1.24053	3.67039		O1v2	1.71466	8.00086
		Other	0.366309	8.78729		Other	0.54258	4.96141		Other	0.946925	6.06321		Other	0.867598	14.2232
		O2v1	8.35841	59.3527		O2v1	0.911229	14.2567		O2v1	0.908166	13.1873		O2v1	6.26559	13.0959
		O1v1	3.49972	27.3624		O1v1	1.45673	31.4638		O1v1	0.636518	2.49254		O1v1	0.946206	6.087
		O2v2	0.799037	103.02		O2v2	7.46154	153.098		O2v2	0.314178	2.72979		O2v2	0.232675	7.93418
		O3/O3a	13.4361	13.4361		O3/O3a	0.209921	0.209921		O3/O3a	0.887377	0.887377		O3/O3a	10.6707	10.6707
		O5	0.277704	5.71703		O5	0.62397	2.25683		O5	0.554249	19.7593		O5	0.518233	7.57758
	P-value was calculated using the Mann-Whitney U test
	CI Lower: 95% confidence interval lower bound for the median
	CI Upper: 95% confidence interval upper bound for the median
	95% confidence interval for the median using 10,000 bootstrap samples

## Sheet: Fig S7B
	Antigen	O1v1			Antigen	O1v2			Antigen	MrkA
	IgG	Group1	Group2	P Value	IgG	Group1	Group2	P Value	IgG	Group1	Group2	P Value
		HC	BC	0.161154		HC	BC	0.20462		HC	BC	0.450109
		HC	Non-I	3.90093e-07		HC	Non-I	7.90483e-08		HC	Non-I	7.76152e-05
		HC	I	2.95784e-05		HC	I	4.0824e-06		HC	I	0.467722
		BC	Non-I	0.000347641		BC	Non-I	5.29936e-06		BC	Non-I	0.00123458
		BC	I	0.0016232		BC	I	9.24735e-05		BC	I	0.709067
		Non-I	I	1		Non-I	I	0.738135		Non-I	I	0.0316727
	Antigen	O1v1			Antigen	O1v2			Antigen	MrkA
	IgG	Group1	CI Lower	CI Upper	IgG	Group1	CI Lower	CI Upper	IgG	Group1	CI Lower	CI Upper
		HC	0.681734	1.51543		HC	0.780012	1.55226		HC	0.61132	1.70282
		BC	0.579158	5.03808		BC	0.67665	3.87724		BC	0.657653	1.76318
		Non-I	6.67568	17.6509		Non-I	9.2062	18.3264		Non-I	2.81105	15.4123
		I	6.34349	17.1326		I	7.46357	19.9262		I	0.529	5.23738
	Antigen	O1v1			Antigen	O1v2			Antigen	MrkA
	IgM	Group1	Group2	P Value	IgM	Group1	Group2	P Value	IgM	Group1	Group2	P Value
		HC	BC	0.0435211		HC	BC	0.102025		HC	BC	0.450109
		HC	Non-I	0.000776952		HC	Non-I	6.12196e-05		HC	Non-I	0.0792543
		HC	I	0.278296		HC	I	0.258075		HC	I	0.625482
		BC	Non-I	0.000265224		BC	Non-I	5.01633e-05		BC	Non-I	0.0126916
		BC	I	0.034047		BC	I	0.026254		BC	I	0.922457
		Non-I	I	0.212165		Non-I	I	0.0372425		Non-I	I	0.108584
	Antigen	O1v1			Antigen	O1v2			Antigen	MrkA
	IgM	Group1	CI Lower	CI Upper	IgM	Group1	CI Lower	CI Upper	IgM	Group1	CI Lower	CI Upper
		HC	0.769122	1.46513		HC	0.822698	1.39223		HC	0.622442	1.29626
		BC	0.335305	1.09878		BC	0.401932	1.60262		BC	0.527432	1.1732
		Non-I	1.3466	10.3647		Non-I	2.65772	14.4467		Non-I	1.14546	2.22675
		I	0.54282	11.343		I	0.748362	6.14045		I	0.347023	1.73334
	Antigen	O1v1			Antigen	O1v2			Antigen	MrkA
	IgA	Group1	Group2	P Value	IgA	Group1	Group2	P Value	IgA	Group1	Group2	P Value
		HC	BC	0.459822		HC	BC	0.0234699		HC	BC	0.0243834
		HC	Non-I	7.67641e-05		HC	Non-I	4.53081e-07		HC	Non-I	3.58353e-05
		HC	I	1.63615e-05		HC	I	2.28771e-06		HC	I	0.0394441
		BC	Non-I	0.00156035		BC	Non-I	0.000890742		BC	Non-I	0.0525669
		BC	I	0.000495151		BC	I	0.00139462		BC	I	0.883922
		Non-I	I	0.761208		Non-I	I	0.455789		Non-I	I	0.0770999
	Antigen	O1v1			Antigen	O1v2			Antigen	MrkA
	IgA	Group1	CI Lower	CI Upper	IgA	Group1	CI Lower	CI Upper	IgA	Group1	CI Lower	CI Upper
		HC	0.439299	1.44087		HC	0.491446	1.87333		HC	0.635943	1.11152
		BC	0.435282	2.60143		BC	1.02403	4.51591		BC	0.572288	2.93943
		Non-I	2.13311	17.4913		Non-I	5.93359	13.7107		Non-I	1.58908	9.24503
		I	5.48389	24.5593		I	4.76686	25.9339		I	0.624622	6.087
	P-value was calculated using the Mann-Whitney U test
	CI Lower: 95% confidence interval lower bound for the median
	CI Upper: 95% confidence interval upper bound for the median
	95% confidence interval for the median using 10,000 bootstrap samples
