# Supplementary material for: Antibody responses in Klebsiella pneumoniae bloodstream infection: a prospective cohort study
Source: Lancet Microbe. Author manuscript; Available in PMC 2025 Jun 10. (PMC12150342; doi:10.1016/j.lanmic.2024.100988)
Supplement: mmc2 [file NIHMS2083509-supplement-mmc2.xlsx]

## Sheet: Sheet1
			Condition of the immunocompromised patient
Patient	Kpn isolate	OPS serotype of Kpn isolate	condition 1	condition 2	condition 3	condition 4	Possible source of infection	IgG to OPS (HC)	IgG to MrkA (HC)	IgM to OPS (HC)	IgM to MrkA (HC)	IgA to OPS (HC)	IgA to MrkA (HC)	IgG to OPS (BC)	IgG to MrkA (BC)	IgM to OPS (BC)	IgM to MrkA (BC)	IgA to OPS (BC)	IgA to MrkA (BC)
Patient1	KPN1	O3b	0	0	0	0	Urinary	17.5731	5.31414	9.8035	3.02502	2.15889	2.41524	9.95974	4.49084	11.9842	4.18061	3.96778	1.4537
Patient2	KPN2	O3b	0	0	0	0	Unknown	18.9125	5.2349		9.40413	4.94991	2.08843	10.7189	4.42387		12.9966	9.09735	1.257
Patient3	KPN3	O1v2	0	0	0	0	Unknown	19.089	10.0682	6.38324	15.4717	13.3919	16.3086	9.3074	8.50833	9.88476	21.3821	7.03901	9.81597
Patient4	KPN4	O12	0	0	0	1	Respiratory		2.04305		6.72767		3.1863		1.72653		9.29772		1.9178
Patient5	KPN5	O3b	0	0	0	0	Unknown	2.69331	1.22989	21.1609	1.76905	12.8177	2.5204	1.52646	1.03935	25.868	2.44486	23.5574	1.517
Patient6	KPN6	O2v1	0	0	0	0	Respiratory	29.8828		10.5815		59.3527		16.2222		21.6337		37.1331
Patient7	KPN7	O1v2	0	0	0	0	Unknown	9.2062	1.61089	18.6435	1.24793	8.8285	4.5692	4.48875	1.36132	28.8704	1.72465	4.6404	2.75015
Patient8	KPN8	O3b	1	0	0	1	Unknown	3.38737	2.07076	8.35992	1.49766	4.37091	0.985607	1.91982	1.74994	10.2195	2.06979	8.03322	0.593225
Patient9	KPN9	unknown (OL103)	1	0	0	1	Unknown		4.84899		0.2103		1.04417		4.09775		0.290638		0.628476
Patient10	KPN10	O1v2	0	0	0	0	Respiratory	19.0737	15.4123	1.15576	0.857266	7.7773	14.45	9.29994	13.0246	1.78976	1.18475	4.08787	8.69729
Patient11	KPN11	O4	1	0	0	0	Unknown		0.871447		0.109531		0.691023		0.736437		0.151374		0.415919
Patient14	KPN14	O12	1	0	0	0	Unknown		1.06207		0.11659		0.524619		0.897529		0.161129		0.315762
Patient15	KPN15	unknown (OL103)	0	0	1	0	Unknown		21.3668		1.8804		19.8645		18.0565		2.59874		11.9562
Patient17	KPN17	O1v1	1	0	0	0	Urinary	6.72846	1.43619	11.343	2.01952	25.0375	6.13737	3.1659	1.21368	18.8704	2.791	25.8114	3.69401
Patient18	KPN18	O2v2	0	0	0	0	Gastrointestinal/Abdominal/Biliary	27.8868	1.23959	25.5456	0.905947	151.29	1.47773	10.7565	1.04755	43.403	1.25203	111.378	0.889426
Patient23	KPN23	unknown (OL104)	0	0	0	0	Gastrointestinal/Abdominal/Biliary		15.2606		1.17028		11.0576		12.8964		1.61735		6.65546
Patient24	KPN24	O1v1	1	0	0	1	Urinary	6.34349	1.9508	16.5736	8.54126	13.1982	1.58813	2.98477	1.64857	27.5721	11.8041	13.6062	0.955876
Patient25	KPN25	O1v2	0	0	0	0	Gastrointestinal/Abdominal/Biliary	19.1429	22.9678	2.86509	1.36549	1.96967	1.71466	9.33367	19.4095	4.43673	1.88713	1.03529	1.03204
Patient27	KPN27	O3b	0	0	0	0	Unknown	6.75456	12.3657	26.1753	5.62191	7.95343	0.83937	3.82821	10.4499	31.9978	7.76956	14.6175	0.505207
Patient28	KPN28	O3b	1	0	0	0	Gastrointestinal/Abdominal/Biliary	7.44099	0.979474	32.6065	0.676174	6.83869	0.727347	4.21725	0.827728	39.8595	0.934481	12.5687	0.437781
Patient31	KPN31	O1v1	0	1	0	0	Gastrointestinal/Abdominal/Biliary	17.8523	7.16283	0.949592	0.181092	7.36457	6.03663	8.39995	6.05312	1.57975	0.250271	7.59221	3.63338
Patient32	KPN32	unknown (OL101)	1	0	0	0	Gastrointestinal/Abdominal/Biliary		25.6198		1.61474		3.21579		21.6506		2.23159		1.93554
Patient33	KPN33	unknown (OL101)	0	1	0	0	Urinary		23.1509		1.25085		17.3888		19.5642		1.72869		10.4661
Patient35	KPN35	O1v1	0	0	0	0	Respiratory	8.59622	3.62012	17.9677	1.74204	14.8257	0.358706	4.04473	3.05927	29.8913	2.40752	15.2839	0.215901
Patient36	KPN36	O3b	1	0	0	0	Gastrointestinal/Abdominal/Biliary		10.5494	4.33673	0.221373	8.56897	6.1676		8.91501	5.30141	0.30594	15.7488	3.7122
Patient38	KPN38	O1v1	1	0	0	0	Respiratory		0.64462	1.82384	0.356342		1.30523		0.544751	3.03417	0.49247		0.785604
Patient39	KPN39	O3b	0	0	0	0	Urinary	18.6795	12.2136	0.620221	0.121458	1.836	1.51367	10.5868	10.3214	0.758184	0.167857	3.37436	0.911057
Patient40	KPN40	O1v2	0	0	0	0	Unknown	16.2322	21.2046	11.0086	38.0244	17.3902	18.941	7.91448	17.9194	17.0474	52.5503	9.14058	11.4004
Patient43	KPN43	O1v2	0	1	0	0	Respiratory	19.1579	0.259219	2.59345	0.543314	25.0478	1.06893	9.34101	0.219059	4.01608	0.750866	13.1655	0.643376
Patient45	KPN45	O1v2	1	0	0	0	Urinary	17.799	0.413381	2.41536	0.246581	34.4897	0.495208	8.67842	0.349337	3.7403	0.340778	18.1283	0.29806
Patient50	KPN50	O1v1	0	1	0	0	Urinary	13.9964	15.0847	0.347159	0.650026	6.73494	6.75933	6.58564	12.7476	0.577538	0.898344	6.94313	4.06836
Patient52	KPN52	O3b	1	0	0	0	Gastrointestinal/Abdominal/Biliary		11.5831	18.9396	0.886019		18.466		9.7886	23.1526	1.22449		11.1145
Patient53	KPN53	O3b	0	0	0	0	Gastrointestinal/Abdominal/Biliary	16.9477	2.93963	10.2861	6.91473	0.639597	15.6528	9.60529	2.4842	12.5742	9.55625	1.1755	9.42126
Patient55	KPN55	O1v1	0	0	0	0	Respiratory	4.38118		1.3466		1.5781		2.06145		2.24023		1.62688
Patient57	KPN57	O1v2	1	0	0	0	Urinary	21.6584	20.5906	1.55221	1.44716	3.26207	8.00086	10.5602	17.4006	2.40367	2	1.7146	4.81562
Patient58	KPN58	O2v2	0	0	0	1	Urinary		17.2664	31.064	1.16966	9.10285	18.1657		14.5913	52.7789	1.61648	6.70143	10.9337
Patient59	KPN59	O1v2	0	0	0	0	Unknown	10.759	2.81105	17.8568	2.22675	8.97009	7.24812	5.24589	2.37555	27.6521	3.0774	4.71483	4.36256
Patient63	KPN63	O3/O3a	0	0	0	0	Gastrointestinal/Abdominal/Biliary	38.4412	15.3661	22.3464	1.48144	57.4201	10.6707	28.8964	12.9854	38.9051	2.04736	13.2857	6.42259
Patient66	KPN66	O2v2	1	0	0	0	Urinary	0.489443	0.91876	0.430287	0.2346		0.116632	0.188789	0.77642	0.731075	0.32422		0.0701996
Patient68	KPN68	O2v2	0	0	0	0	Urinary	24.1024	3.66706	20.6998	0.683739	153.098	1.81247	9.29683	3.09893	35.1698	0.944936	112.709	1.09091
Patient72	KPN72	O5	0	0	0	0	Unknown	21.205	1.6099	3.76133	3.48417	17.5836	2.59941	23.8664	1.36049	6.04616	4.81517	13.7844	1.56455
Patient73	KPN73	O1v2	1	1	0	0	Unknown	8.81538	0.210068	0.859292	3.50786	5.42573	0.290239	4.2982	0.177523	1.33065	4.8479	2.85185	0.174691
Patient74	KPN74	O1v2	0	0	0	0	Gastrointestinal/Abdominal/Biliary	15.4416	2.8802	1.15875	1.26522	13.7107	7.40186	7.52903	2.43398	1.79439	1.74856	7.20656	4.45509
Patient75	KPN75	O3b	0	1	0	0	Urinary		3.91832	0.768071	0.57715		6.95915		3.31127	0.938923	0.797629		4.18863
Patient80	KPN80	O2v2	0	1	0	0	Gastrointestinal/Abdominal/Biliary		4.70022	1.61803	0.485082		7.93418		3.97203	2.7491	0.670389		4.77549
Patient81	KPN81	O4	1	1	0	0	Unknown		1.70725		1.21006		20.7242		1.44275		1.67231		12.4737
Patient87	KPN87	O5	1	1	0	0	Unknown	0.581168	0.767636	0.339848	0.385892	0.554249	0.518233	0.654111	0.648709	0.54629	0.533308	0.434495	0.311918
Patient89	KPN89	O3b	0	0	0	0	Gastrointestinal/Abdominal/Biliary	3.82615	13.7091	0.135848	0.36653	1.25738	8.36622	2.1685	11.5852	0.166067	0.506549	2.31092	5.03553
Patient90	KPN90	O2v1	0	0	0	0	Gastrointestinal/Abdominal/Biliary	6.96018	19.8276	0.615494	0.65532	8.35841	6.26559	3.7784	16.7558	1.25837	0.90566	5.22931	3.77118
Patient91	KPN91	O2v1	0	1	0	0	Urinary	56.3737	11.6217	7.37024	1.69319	56.0652	13.0959	30.603	9.82121	15.0683	2.34001	35.0763	7.88228
Patient92	KPN92	O1v1	0	0	0	0	Urinary		28.2174		100.063		9.24503		23.8458		138.288		5.56447
Patient93	KPN93	O5	0	0	0	0	Gastrointestinal/Abdominal/Biliary	24.7969	3.0987	2.50469	0.451953	13.0977	4.56631	27.9092	2.61863	4.02618	0.624605	10.2678	2.74841
Patient98	KPN98	O3b	0	0	0	0	Gastrointestinal/Abdominal/Biliary	16.6319	6.01183	11.2645	3.03696	10.0779	4.06414	9.42629	5.08043	13.7702	4.19712	18.522	2.44616
Patient100	KPN100	O1v1	0	0	0	0	Unknown	9.86157	0.537216	9.13528	1.14546	44.2909	1.58908	4.64011	0.453987	15.1976	1.58304	45.6599	0.956448
Patient102	KPN102	O1v1	1	0	0	0	Unknown	17.1326	0.779033	0.93517	0.337704	8.57815	0.206202	8.06129	0.65834	1.55576	0.466711	8.84331	0.124111
Patient104	KPN104	O5	0	1	0	0	Unknown	12.3965	3.64152	6.42167	11.8208	19.7593	7.57758	13.9524	3.07735	10.3225	16.3365	15.49	4.56086
Patient105	KPN105	O1v1	0	0	0	0	Urinary		3.32053	3.77923	0.272121		1.25945		2.80609	6.28717	0.376075		0.758047
Patient106	KPN106	O1v2	0	0	0	0	Gastrointestinal/Abdominal/Biliary	21.5849	5.05379	11.0367	0.713768	7.04049	2.20469	10.5244	4.27082	17.0908	0.986437	3.7006	1.32698
Patient109	KPN109	unknown (OL101)	1	0	0	0	Unknown		0.928177		0.236808		0.299134		0.784377		0.327272		0.180045
Patient116	KPN116	O2v2	1	0	0	0	Unknown	1.03881	0.616008	0.272533	0.743957	7.46154	0.232675	0.400691	0.520572	0.463044	1.02816	5.49311	0.140044
Patient118	KPN118	unknown (OL101)	0	0	0	0	Urinary		32.1849		45.6612		2.87153		27.1986		63.1044		1.72834
Patient120	KPN120	O4	1	0	0	0	Unknown		4.99947		0.401505		7.02515		4.22492		0.554886		4.22835
Patient121	KPN121	O1v2	1	0	0	0	Unknown	0.938581	1.00558	0.738568	1.29681	1.3024	2.59201	0.457633	0.849789	1.14371	1.7922	0.684565	1.5601
Patient123	KPN123	O2v2	0	0	0	0	Urinary		4.79325	35.6895	1.77873	32.9341	1.97917		4.05065	60.6378	2.45823	24.2457	1.19124
Patient124	KPN124	O3b	1	1	0	0	Unknown	2.06673	1.54507	0.243886	0.370643	1.41003	0.789288	1.17134	1.3057	0.298136	0.512234	2.59147	0.475063
Patient126	KPN126	O1v1	1	0	0	0	Urinary	13.9358	3.31192	13.1957	0.365005	24.5593	0.754036	6.55713	2.79881	21.9525	0.504441	25.3185	0.453845
Patient127	KPN127	O1v1	0	0	0	0	Urinary	15.244	2.52844	1.09006	1.31788	2.61581	1.13838	7.17267	2.13672	1.81343	1.82132	2.69666	0.685175
Patient128	KPN128	O3b	0	0	0	0	Unknown	20.542	12.5261	3.21356	0.337704		0.615079	11.6424	10.5854	3.9284	0.466711		0.370209
Patient129	KPN129	O3b	0	0	0	0	Urinary		7.29854	11.5847	3.12866		17.2745		6.1678	14.1616	4.32384		10.3973
Condition1: Cancer actively undergoing treatment (last treatment received within the past 3 months)
Condition2: Transplant recipient (last treatment received within the past 3 months)
Condition3: Primary immunodeficiency
Condition4: Other
Among patients in condition4, KPN4 was noted to have malnutrition, while KPN8, KPN9, KPN24, and KPN58 were receiving drug treatments for anti-inflammatory purposes
Patients were categorized according to the potential source of infection identified from medical records.
Relative antibody responses to homologous OPS antigens and MrkA in patients infected with O1, O2, O3,and O5 Kpn strains were measured
These responses were expressed as the fold change in MFI (Median Fluorescence Intensity) relative to the median MFI of healthy controls (HC) or patients with Enterococcus spp. bloodstream infections (BSI)
Patients infected with KPN6 and KPN55, which lack the MrkA homologue protein, were excluded
Patients with robust antibody responses to the EPA antigen were excluded from the analysis of antibody responses to EPA-conjugated OPS antigens (O1v1, O2v2, O3b).
